# Supplementary material for: Epidemiologic Characteristics of 1.4 Million Multiplex PCR Tests for 12 Urogenital and Sexually Transmitted Infection Pathogens in Korea (2021–2024)
Source: Pathogens. 2025 Oct 22;14(11):1073. doi: 10.3390/pathogens14111073 (PMC12655634; doi:10.3390/pathogens14111073)
Supplement: Supplementary file 1 [file pathogens-14-01073-s001.zip]

Archive with 1 entries (1 files):
- pathogens-3916062-spplementary.xlsx
