# Supplementary material for: Epidemiologic Characteristics of 1.4 Million Multiplex PCR Tests for 12 Urogenital and Sexually Transmitted Infection Pathogens in Korea (2021–2024)
Source: Pathogens. 2025 Oct 22;14(11):1073. doi: 10.3390/pathogens14111073 (PMC12655634; doi:10.3390/pathogens14111073)
Supplement: Supplementary file 1 [file pathogens-14-01073-s001.zip › pathogens-3916062-spplementary.xlsx]

## Sheet: sup table 1.
Supplementary Table 1. Coverage of Top 5 Co-Infection Pairs and Triplets
Female	Age group	10s	20s	30s	40s	50s	60s	70s	80s
	Test_n.	18848	208330	231595	196196	145292	72189	22903	7360
All pathogens	Pair Top5_n	25619	235914	186670	164224	96586	26618	4957	1066
	Triplet Top5_n	12795	95101	63406	56631	31154	7762	1069	211
	Pair Coverage(%)	135.92	113.24	80.6	83.7	66.48	36.87	21.64	14.48
	Triplet Coverage(%)	67.89	45.65	27.38	28.86	21.44	10.75	4.67	2.87
	Combined Coverage(%)	203.81	158.89	107.98	112.57	87.92	47.62	26.31	17.35
6 STIs*	Pair Top5_n	1316	4969	1207	512	305	137	NA**	NA
	Triplet Top5_n	155	348	74	27	6	8
	Pair Coverage(%)	6.98	2.39	0.52	0.26	0.21	0.19
	Triplet Coverage(%)	0.82	0.17	0.03	0.01	0.02	0.02
	Combined Coverage(%)	7.8	2.55	0.55	0.27	0.21	0.2
Male	Age group	10s	20s	30s	40s	50s	60s	70s	80s
	Test_n.	6590	113175	131851	89188	70098	55183	23913	6720
All pathogens	Pair Top5_n	2140	36653	40705	25678	18888	10158	2569	452
	Triplet Top5_n	637	8985	8714	5410	3706	1899	473	88
	Pair Coverage(%)	32.47	32.39	30.87	28.79	26.95	18.41	10.74	6.73
	Triplet Coverage(%)	9.67	7.94	6.61	6.07	5.29	3.44	1.98	1.31
	Combined Coverage(%)	42.14	40.33	37.48	34.86	32.23	21.85	12.72	8.04
6 STIs*	Pair Top5_n	533	3814	1803	754	247	70	NA	NA
	Triplet Top5_n	49	248	80	33	17	4
	Pair Coverage(%)	8.09	3.37	1.37	0.85	0.35	0.13
	Triplet Coverage(%)	0.74	0.22	0.06	0.04	0.03	0.01
	Combined Coverage(%)	8.83	3.59	1.43	0.88	0.38	0.13
*6 STI; N. gonorrhoeae, C. trachomatis, M. genitalium, T. vaginalis, T. pallidum, HSV II
**NA, not applicable

## Sheet: sup table 2.
Supplementary Table 2. Age-Specific Dynamics of Hub Pathogens
Sex	Age	G. vaginalis	U. parvum	M. hominis	U. urealyticum	C. albicans	HSV II
Female	10s	4	2	1	1	2	0
	20s	5	4	2	1	2	0
	30s	4	3	2	1	2	0
	40s	4	3	2	1	1	0
	50s	4	2	2	1	1	0
	60s	3	2	2	1	0	1
	70s	3	1	2	1	0	1
	80s	2	1	1	0	0	1
Male	10s	3	1	2	1	0	0
	20s	4	2	2	2	0	0
	30s	4	2	2	2	1	0
	40s	4	2	2	2	1	0
	50s	3	2	2	2	0	1
	60s	3	2	2	2	0	1
	70s	2	1	2	2	0	1
	80s	2	1	1	1	0	1

## Sheet: sup table 3. 
Supplementary Table 3. Detailed p-values for statistical comparisons of positivity rates by sex, year, and age group
Comparison Type	Sex	Group / Variable	Statistical Test	Comparison Description / Trend	p-Value
Yearly test volume change	F vs. M	Total test count (2021–2024)	t-test	Yearly difference in total test counts between sexes	0.3096
Overall positivity (≥1 of 12 pathogen)	F vs. M	All 12 pathogens	Chi-square	Higher positivity in females	<0.0001
Overall positivity (≥1 of 6 STIs )	F vs. M	6 classical STIs	Chi-square	Higher positivity in males	<0.0001
Pathogen-specific positivity differences (sex comparison)	F vs. M	N. gonorrhoeae, C. trachomatis, M. genitalium, T. pallidum	Chi-square	Higher positivity in males	<0.0001
	F vs. M	G. vaginalis, U. parvum, C. albicans, U. urealyticum, M. hominis, T. vaginalis, HSV I, HSV II	Chi-square	Higher positivity in females	<0.0001
Year-to-year trend	Female	Most pathogens	Linear regression	Decreasing trend	<0.0001
	Female	C. albicans	Linear regression	Increasing trend over years	0.0058
	Male	Most pathogens	Linear regression	Decreasing trend	<0.0001
	Male	HSV II	Linear regression	Decreasing trend over years	0.0038
Monthly variation	Both sexes	All pathogens	ANOVA	No significant monthly variation	>0.95
Seasonal variation	Both sexes	All pathogens	ANOVA	No significant seasonal variation	>0.90
Age-specific difference	Female	C. trachomatis, N. gonorrhoeae, U. urealyticu, C. albicans	ANOVA	Highest in 10s, declining with age	<0.0001
		M. hominis, M. genitalium		Peaks in 10s, declining with age	<0.0001
		HSV I, HSV II		No significant age difference	>0.05
	Male	C. trachomatis, N. gonorrhoeae, U. urealyticum		Highest in 10s–20s, declining thereafter	<0.0001
		M. hominis, M. genitalium		Peaks in 20s,	<0.0001
		HSV I, HSV II		No significant age difference	>0.05
*6 STI; N. gonorrhoeae, C. trachomatis, M. genitalium, T. vaginalis, T. pallidum, HSV II
